# Supplementary material for: Methyl 5-chloro-2-nitro­benzoate
Source: Acta Crystallogr Sect E Struct Rep Online. 2011 Nov 2;67(Pt 12):o3139. doi: 10.1107/S1600536811044072 (PMC3238814; doi:10.1107/S1600536811044072)
Supplement: Supplementary file 2 [file e-67-o3139-Isup2.hkl]

# 
# h,k,l, Fc-squared, Fo-squared, sigma(Fo-squared) and status flag 
# 
data_I
_shelx_title ' R80511E in P2(1)/n' 
_shelx_refln_list_code          4 
_shelx_F_calc_maximum       76.66 
_exptl_crystal_F_000       440.00 
_reflns_d_resolution_high  0.8405 
 
loop_ 
 _symmetry_equiv_pos_as_xyz 
 'x, y, z' 
 '-x+1/2, y+1/2, -z+1/2' 
 '-x, -y, -z' 
 'x-1/2, -y-1/2, z-1/2' 
 
_cell_length_a     4.2616 
_cell_length_b    22.4699 
_cell_length_c     9.3894 
_cell_angle_alpha  90.000 
_cell_angle_beta   90.644 
_cell_angle_gamma  90.000 
 
_shelx_F_squared_multiplier     1.000 
 
loop_ 
 _refln_index_h 
 _refln_index_k 
 _refln_index_l 
 _refln_F_squared_calc 
 _refln_F_squared_meas 
 _refln_F_squared_sigma 
 _refln_observed_status 
   2   0   0      475.95      527.89     14.13 o 
   4   0   0      225.12      250.46     15.98 o 
   1   1   0      137.82      127.08      1.69 o 
   2   1   0       56.24       45.54      2.11 o 
   3   1   0      703.08      749.34     23.07 o 
   4   1   0       57.96       52.65      8.86 o 
   5   1   0      105.55       88.93     14.40 o 
   1   2   0        7.64        6.29      0.71 o 
   2   2   0       38.85       44.29      1.41 o 
   3   2   0        1.92        2.07      0.79 o 
   4   2   0       40.55       32.79      6.62 o 
   5   2   0      325.92      327.92      9.59 o 
   1   3   0      768.64      709.48     10.36 o 
   2   3   0      401.30      390.28      6.48 o 
   3   3   0      104.48      118.57      4.23 o 
   4   3   0      652.35      666.90     28.03 o 
   5   3   0        6.84        4.06      1.96 o 
   0   4   0     2603.63     2351.46     57.70 o 
   1   4   0     3035.97     2955.42     51.57 o 
   2   4   0      931.38      954.81     19.37 o 
   3   4   0        4.04        3.94      0.94 o 
   4   4   0       21.30       19.88      3.18 o 
   5   4   0      197.95      209.45      8.18 o 
   1   5   0      492.48      425.69     12.18 o 
   2   5   0      795.29      851.88     13.53 o 
   3   5   0      547.45      589.64     11.61 o 
   4   5   0        5.44        3.03      1.18 o 
   1   6   0     3611.25     3495.00     86.48 o 
   2   6   0      162.15      160.52      4.46 o 
   3   6   0       21.39       19.82      2.51 o 
   4   6   0      116.96      131.86     11.93 o 
   1   7   0     3820.78     3840.11     54.45 o 
   2   7   0      527.90      505.81      8.43 o 
   3   7   0       69.31       75.85      4.05 o 
   4   7   0      262.92      241.15     10.41 o 
   0   8   0       28.06       28.35      1.50 o 
   1   8   0      199.20      190.43      3.00 o 
   2   8   0       41.62       48.37      1.93 o 
   3   8   0       29.79       29.54      2.94 o 
   4   8   0      178.28      170.94      8.16 o 
   1   9   0     2458.86     2635.34     45.54 o 
   2   9   0       13.04       22.34      1.59 o 
   3   9   0       22.57       22.09      3.46 o 
   4   9   0      395.72      433.17     13.84 o 
   0  10   0     1130.81     1074.19     19.38 o 
   1  10   0      224.97      247.38      4.30 o 
   2  10   0      326.22      384.36      6.52 o 
   3  10   0        0.18        1.47      0.72 o 
   4  10   0       83.60       85.48      8.11 o 
   1  11   0      171.14      155.73      3.22 o 
   2  11   0       23.91       25.49      2.16 o 
   3  11   0      112.84      121.29      4.90 o 
   4  11   0       70.42       72.62      5.40 o 
   0  12   0       10.83       26.58      2.22 o 
   1  12   0     1823.62     1815.67     23.21 o 
   2  12   0       54.68       60.01      2.00 o 
   3  12   0        0.00        0.91      0.57 o 
   4  12   0       19.04       11.95      2.30 o 
   1  13   0      736.35      790.60     11.43 o 
   2  13   0      159.55      154.39      3.31 o 
   3  13   0        3.12        2.43      1.18 o 
   4  13   0      174.64      187.61     11.67 o 
   0  14   0      236.65      291.29      6.37 o 
   1  14   0      260.04      231.00     15.31 o 
   2  14   0       23.21       26.51      2.58 o 
   3  14   0      202.34      196.18      5.24 o 
   4  14   0        1.75        2.07      1.25 o 
   1  15   0      141.21      148.08      4.41 o 
   2  15   0      158.75      162.82      4.01 o 
   3  15   0        0.14        0.47      0.95 o 
   4  15   0       63.69       57.07      6.36 o 
   0  16   0     3566.58     3819.92     84.78 o 
   1  16   0       20.45       23.24      2.99 o 
   2  16   0       17.08       17.34      1.82 o 
   3  16   0       32.33       35.80      3.39 o 
   4  16   0       22.75       24.45      4.85 o 
   1  17   0       47.86       43.37      2.19 o 
   2  17   0        0.01        0.78      0.96 o 
   3  17   0       45.89       43.39      5.34 o 
   0  18   0       89.43       92.85      3.32 o 
   1  18   0        0.08        0.10      0.55 o 
   2  18   0       35.30       43.15      3.10 o 
   3  18   0        3.95        3.61      1.52 o 
   1  19   0       44.95       34.23      4.69 o 
   2  19   0      116.09      136.38      5.06 o 
   3  19   0       12.56        8.52      2.24 o 
   0  20   0      556.22      597.12     13.43 o 
   1  20   0      350.67      387.70      7.60 o 
   2  20   0       14.30       14.05      2.36 o 
   3  20   0       45.57       44.24      5.24 o 
   1  21   0        0.03        0.05      0.88 o 
   2  21   0       85.74       83.05      5.12 o 
   3  21   0       55.43       54.53      6.36 o 
   0  22   0     2074.01     2190.49    107.74 o 
   1  22   0       93.06       95.46      4.38 o 
   2  22   0        0.03        0.52      1.38 o 
   1  23   0        1.07        1.18      0.79 o 
   2  23   0       14.12       13.30      2.32 o 
   0  24   0       14.00       10.60      3.85 o 
   1  24   0       51.62       53.03      7.64 o 
   2  24   0        8.22        4.65      1.46 o 
   1  25   0       22.97       20.12      4.61 o 
   0  26   0      149.93      162.70     13.67 o 
   1  26   0      193.05      214.76      6.27 o 
  -5   0   1       23.02       16.71      6.06 o 
  -3   0   1      195.54      228.74     11.46 o 
   1   0   1      292.05      232.22      6.51 o 
   3   0   1       53.29       65.46      9.10 o 
   5   0   1       54.67       32.23     11.14 o 
  -5   1   1       19.08       11.22      2.45 o 
  -4   1   1        0.00        1.40      1.60 o 
  -3   1   1       20.73       29.78      3.86 o 
  -2   1   1      156.25      134.99      2.28 o 
  -1   1   1      892.01      923.53      9.96 o 
   0   1   1       48.30       49.98      0.68 o 
   3   1   1      268.09      262.28      8.40 o 
   4   1   1      310.88      315.46     13.73 o 
   5   1   1       31.32       19.24      4.62 o 
  -5   2   1        0.10       -0.81      1.60 o 
  -4   2   1       84.98       84.09      5.89 o 
  -3   2   1      131.99      127.64      5.18 o 
  -2   2   1      285.00      284.61      3.66 o 
  -1   2   1       25.44       23.17      1.64 o 
   0   2   1     2116.65     2018.38     28.68 o 
   1   2   1       31.76       28.18      1.43 o 
   2   2   1     1346.01     1220.96     19.10 o 
   3   2   1      173.05      176.21      6.61 o 
   4   2   1       64.41       59.37      6.82 o 
   5   2   1       32.65       23.56      5.06 o 
  -5   3   1        4.33        3.26      1.53 o 
  -4   3   1       31.98       32.00      6.29 o 
  -3   3   1      126.47      125.27      3.76 o 
  -2   3   1        6.92        8.92      1.17 o 
   0   3   1       53.78       54.39      1.13 o 
   1   3   1     2074.62     1986.66     28.38 o 
   2   3   1      769.81      757.85     10.48 o 
   3   3   1     1200.20     1230.24     22.45 o 
   4   3   1       18.12       16.72      3.68 o 
   5   3   1        9.91        5.48      2.06 o 
  -4   4   1      117.54      117.53      6.77 o 
  -3   4   1      116.59      108.14      3.63 o 
  -2   4   1       31.77       27.69      1.24 o 
  -1   4   1     4048.70     4215.89    104.47 o 
   0   4   1      369.28      372.48      4.97 o 
   1   4   1      913.67      854.34     12.47 o 
   2   4   1      130.65      138.57      3.04 o 
   3   4   1      512.99      494.91      9.56 o 
   4   4   1       53.26       58.99      9.49 o 
  -4   5   1      268.02      264.55      9.46 o 
  -3   5   1       21.80       24.22      3.15 o 
  -2   5   1      171.56      165.80      2.84 o 
  -1   5   1     4106.79     4228.02    188.64 o 
   0   5   1      362.82      368.16      4.53 o 
   1   5   1     4590.72     4312.95    130.73 o 
   2   5   1       21.24       21.23      1.91 o 
   3   5   1      473.30      490.29      9.46 o 
   4   5   1      279.51      282.55     12.74 o 
  -4   6   1        1.42        1.15      1.07 o 
  -3   6   1        4.03       10.19      1.46 o 
  -2   6   1       62.78       85.38      3.70 o 
  -1   6   1      470.33      454.62      5.42 o 
   0   6   1      528.50      496.79      7.32 o 
   1   6   1       20.85       12.47      0.83 o 
   2   6   1     1459.92     1373.62     21.81 o 
   3   6   1      337.01      310.97      6.09 o 
   4   6   1      340.35      358.14     16.12 o 
  -4   7   1       41.54       39.55      4.83 o 
  -3   7   1       91.81       97.66      3.58 o 
  -2   7   1     1571.47     1605.94     24.93 o 
  -1   7   1        4.91        2.49      0.45 o 
   0   7   1      163.90      158.37      5.12 o 
   1   7   1     1503.85     1472.48     23.60 o 
   2   7   1      150.39      166.48      4.07 o 
   3   7   1      275.09      269.62      5.53 o 
   4   7   1      111.64      120.02      7.15 o 
  -4   8   1      190.27      202.14      8.62 o 
  -3   8   1      114.80      126.83      3.42 o 
  -2   8   1      334.72      326.92      5.44 o 
  -1   8   1      135.98      163.30      3.64 o 
   0   8   1      852.88      841.70     10.78 o 
   1   8   1      205.88      223.61      3.72 o 
   2   8   1     2314.41     2207.39     36.25 o 
   3   8   1        0.25        1.19      1.06 o 
   4   8   1        9.09        8.02      2.47 o 
  -4   9   1       20.68       18.10      2.99 o 
  -3   9   1        0.04        0.86      0.46 o 
  -2   9   1      495.12      483.26     13.87 o 
  -1   9   1     1529.11     1508.83     19.02 o 
   0   9   1       91.47       86.00      2.68 o 
   1   9   1     3034.45     3237.58     60.38 o 
   2   9   1      614.05      600.59     11.00 o 
   3   9   1      210.57      209.42      6.84 o 
   4   9   1      153.63      168.49      7.86 o 
  -4  10   1       67.74       66.36      5.20 o 
  -3  10   1      333.61      341.99      7.71 o 
  -2  10   1      632.22      670.94     10.48 o 
  -1  10   1       15.80        7.41      1.17 o 
   0  10   1     2238.68     2223.63     33.03 o 
   1  10   1      354.61      317.81      5.81 o 
   2  10   1       12.43       10.17      1.43 o 
   3  10   1      207.63      199.73      7.57 o 
   4  10   1       24.41       17.03      2.56 o 
  -4  11   1      299.81      310.34     15.46 o 
  -3  11   1      200.83      196.31      6.53 o 
  -2  11   1     2134.35     2274.62     39.72 o 
  -1  11   1      505.24      543.90      7.83 o 
   0  11   1     1695.71     1566.01     23.54 o 
   1  11   1        0.86        2.76      0.70 o 
   2  11   1       26.75       24.45      3.43 o 
   3  11   1        3.57        3.12      1.14 o 
   4  11   1      167.04      159.86      8.91 o 
  -4  12   1        0.72        0.97      1.36 o 
  -3  12   1      186.05      176.91      3.94 o 
  -2  12   1        4.63        2.99      0.72 o 
  -1  12   1       78.51       79.31      3.34 o 
   0  12   1      866.96      921.76     13.81 o 
   1  12   1      961.50      973.98     13.97 o 
   2  12   1      192.02      202.82      4.24 o 
   3  12   1      810.40      832.98     14.86 o 
   4  12   1       41.97       40.35      6.25 o 
  -4  13   1       46.64       40.54      7.70 o 
  -3  13   1      207.45      206.27      4.98 o 
  -2  13   1        0.32       -0.07      0.57 o 
  -1  13   1     1273.62     1230.36     16.25 o 
   0  13   1      150.40      139.31      2.98 o 
   1  13   1      233.31      271.35     12.74 o 
   2  13   1       20.30       26.89      3.79 o 
   3  13   1      261.31      238.65     14.98 o 
   4  13   1       38.19       29.90      5.30 o 
  -4  14   1      353.83      409.01     19.16 o 
  -3  14   1        8.02        4.54      0.96 o 
  -2  14   1      312.27      346.31      6.25 o 
  -1  14   1       23.84       15.37      2.51 o 
   0  14   1       36.52       39.27      4.41 o 
   1  14   1       60.64       58.36      3.73 o 
   2  14   1      694.53      736.24     11.00 o 
   3  14   1       29.29       24.74      2.45 o 
   4  14   1        3.33        1.16      0.99 o 
  -4  15   1       11.43        4.54      1.51 o 
  -3  15   1       20.27       18.27      3.44 o 
  -2  15   1      195.13      188.90      6.55 o 
  -1  15   1      261.21      268.95      6.36 o 
   0  15   1      358.23      334.04      7.64 o 
   1  15   1      971.04     1056.91     23.03 o 
   2  15   1        0.46       -0.04      1.12 o 
   3  15   1        2.04        1.44      0.67 o 
   4  15   1      271.23      304.57     13.41 o 
  -4  16   1        0.03       -0.45      1.38 o 
  -3  16   1      101.69      106.09      5.77 o 
  -2  16   1      157.58      138.56      8.34 o 
  -1  16   1      264.00      256.63      5.71 o 
   0  16   1      197.22      168.69     16.26 o 
   1  16   1      386.83      410.72      9.34 o 
   2  16   1        0.09        0.45      0.67 o 
   3  16   1      486.73      489.98     13.52 o 
   4  16   1       28.34       17.78      4.02 o 
  -3  17   1       11.92        5.91      2.01 o 
  -2  17   1     1038.89     1069.58     20.73 o 
  -1  17   1      391.35      377.55      6.84 o 
   0  17   1     1137.09     1132.55     17.63 o 
   1  17   1      252.88      244.45      5.02 o 
   2  17   1       47.21       37.72      3.83 o 
   3  17   1       86.38       69.83      4.82 o 
  -3  18   1      197.57      218.09      9.97 o 
  -2  18   1       30.76       17.27      3.39 o 
  -1  18   1      203.42      177.37      8.12 o 
   0  18   1       32.38       28.58      3.50 o 
   1  18   1      419.96      430.25     14.06 o 
   2  18   1       93.47      113.34      3.85 o 
   3  18   1      185.00      178.96      9.17 o 
  -3  19   1       20.38       15.84      4.05 o 
  -2  19   1       37.74       34.19      2.23 o 
  -1  19   1     1899.51     1979.40     28.93 o 
   0  19   1       20.70       14.80      2.01 o 
   1  19   1        2.34        2.29      0.81 o 
   2  19   1        4.51        4.50      1.22 o 
   3  19   1       72.80       73.85      4.21 o 
  -3  20   1       94.53       96.15      8.47 o 
  -2  20   1        5.79        5.93      2.22 o 
  -1  20   1      252.74      226.24      6.69 o 
   0  20   1      209.89      202.21      4.36 o 
   1  20   1       99.57       94.13      3.86 o 
   2  20   1      104.63      106.59      5.37 o 
   3  20   1       89.05       88.23      7.66 o 
  -3  21   1       21.90       16.69      2.97 o 
  -2  21   1       27.84       28.33      3.43 o 
  -1  21   1      105.02      107.33      4.68 o 
   0  21   1      331.00      338.21      7.87 o 
   1  21   1       34.42       40.36      4.70 o 
   2  21   1        1.98        1.32      0.83 o 
   3  21   1      104.55      110.53      5.22 o 
  -2  22   1      135.71      150.09      7.85 o 
  -1  22   1      168.62      177.08      9.23 o 
   0  22   1       86.93       79.38      4.40 o 
   1  22   1      146.48      170.51      5.90 o 
   2  22   1        0.72        1.07      0.71 o 
  -2  23   1      270.83      275.49     12.36 o 
  -1  23   1      430.17      434.20     17.72 o 
   0  23   1      146.17      146.22      5.81 o 
   1  23   1      139.55      139.50      5.94 o 
   2  23   1       10.98        9.38      2.61 o 
  -2  24   1       26.17       24.88      3.79 o 
  -1  24   1       35.54       20.93      7.15 o 
   0  24   1       33.58       25.48      2.19 o 
   1  24   1        5.04        2.43      1.07 o 
   2  24   1      157.38      166.45      6.41 o 
  -1  25   1      442.85      469.80     17.86 o 
   0  25   1        0.98        0.23      0.68 o 
   1  25   1       29.07       34.91      5.00 o 
  -1  26   1       16.26        8.75      1.99 o 
   0  26   1       18.41       23.65      3.87 o 
   1  26   1        3.00        3.35      1.70 o 
  -4   0   2       10.53        8.80      3.00 o 
  -2   0   2     1986.78     1875.73     29.33 o 
   0   0   2        1.73        0.96      0.61 o 
   2   0   2      620.23      570.52     17.19 o 
   4   0   2      508.35      528.32     29.66 o 
  -4   1   2      154.69      174.61      7.13 o 
  -3   1   2      150.52      158.22      4.13 o 
  -2   1   2     2167.69     2375.37     27.76 o 
  -1   1   2     1391.26     1476.57     18.13 o 
   0   1   2     1031.70      997.15     17.49 o 
   1   1   2     2890.23     2506.90     43.80 o 
   2   1   2      285.59      273.54     13.04 o 
   3   1   2      264.71      289.05      9.59 o 
   4   1   2        1.98        2.24      1.73 o 
  -4   2   2        8.26        3.57      1.31 o 
  -3   2   2     1113.49     1194.32     23.01 o 
  -2   2   2     2657.06     2925.45     34.75 o 
   0   2   2     2917.14     2781.49     68.40 o 
   1   2   2       88.41       82.96      2.04 o 
   2   2   2     3613.14     3278.21     61.32 o 
   3   2   2       18.21       20.62      4.46 o 
   4   2   2        4.83        4.69      1.36 o 
  -4   3   2       17.51       18.21      2.75 o 
  -3   3   2      357.14      358.23      7.70 o 
  -2   3   2       41.81       50.13      1.73 o 
  -1   3   2       50.28       49.07      1.09 o 
   0   3   2       27.33       21.91      0.83 o 
   1   3   2      210.19      202.51      3.51 o 
   2   3   2      502.97      523.04      8.98 o 
   3   3   2       11.96       15.91      2.93 o 
   4   3   2      404.52      417.09     23.65 o 
  -4   4   2       50.81       46.88      4.88 o 
  -3   4   2       53.07       52.25      2.85 o 
  -2   4   2       13.21        7.19      0.96 o 
  -1   4   2       60.78       69.64      1.21 o 
   0   4   2     5323.61     5098.44    134.07 o 
   1   4   2      111.84       85.75      1.87 o 
   2   4   2     1467.07     1418.60     22.23 o 
   3   4   2       91.83       86.27      3.12 o 
   4   4   2      376.87      414.19     18.77 o 
  -4   5   2        2.84        2.49      0.65 o 
  -3   5   2      107.64      116.14      2.75 o 
  -2   5   2     1017.91     1036.18     12.73 o 
  -1   5   2      163.16      154.22      3.83 o 
   0   5   2      281.66      267.39      3.43 o 
   1   5   2     4647.03     4294.17     74.70 o 
   2   5   2      494.66      473.67     14.02 o 
   3   5   2       67.44       60.13      3.41 o 
   4   5   2        7.44        4.09      2.89 o 
  -4   6   2        2.36        1.03      1.04 o 
  -3   6   2       14.33       13.37      1.81 o 
  -2   6   2     1959.08     2031.75     35.31 o 
  -1   6   2     1852.15     1945.09     24.36 o 
   0   6   2     2378.97     2294.02     25.47 o 
   1   6   2      175.89      201.16      5.53 o 
   2   6   2      591.16      568.55      9.07 o 
   3   6   2      118.95      122.35      4.23 o 
   4   6   2      228.16      244.06     12.98 o 
  -4   7   2      171.38      197.85      7.91 o 
  -3   7   2        6.75        7.42      1.39 o 
  -2   7   2      547.68      565.79      7.85 o 
  -1   7   2        6.99        6.43      1.73 o 
   0   7   2     2789.15     2714.36     30.13 o 
   1   7   2       68.53       50.49      1.32 o 
   2   7   2      583.74      569.16     10.30 o 
   3   7   2      335.17      357.48     10.32 o 
   4   7   2       47.40       38.65      7.30 o 
  -4   8   2       38.13       33.49      4.85 o 
  -3   8   2     1313.65     1416.68     19.63 o 
  -2   8   2      206.37      219.40      4.31 o 
  -1   8   2      984.48      943.92     29.75 o 
   0   8   2      174.21      173.96      8.89 o 
   1   8   2      149.71      142.46      3.01 o 
   2   8   2      743.89      710.44     17.82 o 
   3   8   2      688.74      768.66     21.85 o 
   4   8   2       20.86       21.06      3.14 o 
  -4   9   2       26.56       33.72      6.16 o 
  -3   9   2      145.29      142.20      3.74 o 
  -2   9   2       79.93       81.76      2.70 o 
  -1   9   2       72.76       55.48      3.49 o 
   0   9   2     2800.53     2837.74     31.66 o 
   1   9   2      776.78      847.78     14.90 o 
   2   9   2       56.36       49.55      2.31 o 
   3   9   2      172.17      167.25      6.29 o 
   4   9   2        0.01        0.90      0.64 o 
  -4  10   2      133.99      139.20      7.54 o 
  -3  10   2       15.49       12.12      1.88 o 
  -2  10   2       18.73       11.24      1.08 o 
  -1  10   2       50.49       54.48      1.92 o 
   0  10   2      687.32      760.27     15.08 o 
   1  10   2      153.95      142.65      4.33 o 
   2  10   2      319.20      285.98      7.77 o 
   3  10   2       42.82       43.78      5.72 o 
   4  10   2       46.62       37.92      5.76 o 
  -4  11   2       33.47       26.74      5.44 o 
  -3  11   2      126.63      142.97      4.23 o 
  -2  11   2      121.78      134.94      3.53 o 
  -1  11   2      544.99      498.77      7.17 o 
   0  11   2      479.32      483.05      8.38 o 
   1  11   2      855.77      791.43     21.23 o 
   2  11   2       27.86       23.92      2.63 o 
   3  11   2      314.41      309.29      8.66 o 
   4  11   2        0.05       -0.18      1.72 o 
  -4  12   2        4.36        2.58      1.23 o 
  -3  12   2        3.08        2.55      0.85 o 
  -2  12   2       75.98       79.17      2.25 o 
  -1  12   2      605.98      570.21      9.66 o 
   0  12   2      943.97     1022.20     16.89 o 
   1  12   2        0.00        0.06      0.79 o 
   2  12   2      777.62      777.22     14.25 o 
   3  12   2      349.84      363.39      9.87 o 
   4  12   2      406.57      484.93     19.07 o 
  -4  13   2       32.75       37.15      8.06 o 
  -3  13   2      269.37      283.57      6.31 o 
  -2  13   2       61.09       61.79      1.80 o 
  -1  13   2      418.03      444.76      6.53 o 
   0  13   2     1522.33     1508.07     32.11 o 
   1  13   2        6.65        7.68      1.48 o 
   2  13   2      310.00      286.74     13.89 o 
   3  13   2        0.12        1.13      0.70 o 
   4  13   2       70.32       54.25     10.69 o 
  -4  14   2        8.30        5.86      3.21 o 
  -3  14   2     1049.30     1120.52     28.02 o 
  -2  14   2      514.79      545.88      8.20 o 
  -1  14   2      259.59      231.00      5.64 o 
   0  14   2      195.84      203.99     14.36 o 
   1  14   2      539.35      516.93     11.54 o 
   2  14   2       66.22       66.92      3.49 o 
   3  14   2      233.75      257.18     10.36 o 
   4  14   2       62.11       49.90      8.70 o 
  -4  15   2       15.76       14.09      2.50 o 
  -3  15   2        3.27        0.89      1.40 o 
  -2  15   2      585.31      600.30      9.85 o 
  -1  15   2       39.00       26.58      4.86 o 
   0  15   2      762.76      766.11     16.77 o 
   1  15   2        5.87        4.65      1.27 o 
   2  15   2       87.77       82.03      3.56 o 
   3  15   2       43.17       39.33      5.61 o 
   4  15   2       33.50       24.68      7.04 o 
  -3  16   2        1.79        1.62      0.99 o 
  -2  16   2       39.18       31.29      5.00 o 
  -1  16   2      755.16      811.69     12.84 o 
   0  16   2       53.01       43.36      2.33 o 
   1  16   2       17.52       17.01      2.12 o 
   2  16   2      441.59      434.44     11.38 o 
   3  16   2        0.01        0.89      0.78 o 
  -3  17   2       19.13       15.17      3.14 o 
  -2  17   2      367.44      374.13     15.30 o 
  -1  17   2        6.05        1.94      0.70 o 
   0  17   2      144.68      149.24      3.13 o 
   1  17   2      314.02      343.35      5.85 o 
   2  17   2       13.82        7.54      1.53 o 
   3  17   2       16.09        9.38      1.94 o 
  -3  18   2       89.95      104.61      9.44 o 
  -2  18   2        0.22       -0.46      1.37 o 
  -1  18   2     1414.15     1535.28     36.27 o 
   0  18   2       13.28        9.97      1.90 o 
   1  18   2       22.55       18.31      2.51 o 
   2  18   2      246.67      254.35      9.29 o 
   3  18   2      171.82      184.89      6.86 o 
  -3  19   2       14.19        7.06      2.76 o 
  -2  19   2       95.46      109.74      4.75 o 
  -1  19   2       65.55       49.97     11.13 o 
   0  19   2      385.39      402.88     10.17 o 
   1  19   2        9.65        6.28      1.10 o 
   2  19   2      319.00      313.42     13.09 o 
   3  19   2        0.15        0.87      0.83 o 
  -3  20   2      282.25      331.25     19.28 o 
  -2  20   2        1.37        1.67      1.21 o 
  -1  20   2      385.28      395.31     10.31 o 
   0  20   2       18.09       14.54      2.45 o 
   1  20   2      160.36      165.39      4.70 o 
   2  20   2      506.39      513.44     17.92 o 
   3  20   2      124.55      149.70      4.62 o 
  -3  21   2        0.16       -0.44      2.16 o 
  -2  21   2      113.70      106.77      8.32 o 
  -1  21   2        0.07       -0.15      1.09 o 
   0  21   2      116.71      118.95      4.36 o 
   1  21   2       86.61      106.05      4.21 o 
   2  21   2       23.95       17.68      2.80 o 
  -2  22   2      410.59      439.30     20.69 o 
  -1  22   2        0.59        1.17      1.08 o 
   0  22   2       33.48       30.07      4.58 o 
   1  22   2       12.01        7.85      2.23 o 
   2  22   2      200.87      198.59      7.49 o 
  -2  23   2      395.65      410.24     15.83 o 
  -1  23   2       48.81       43.36      3.64 o 
   0  23   2       20.67       15.00      2.71 o 
   1  23   2      157.56      167.66      7.49 o 
   2  23   2       17.80       12.90      2.00 o 
  -2  24   2      145.87      136.87      9.44 o 
  -1  24   2      186.01      189.09      9.34 o 
   0  24   2        0.09       -0.23      0.88 o 
   1  24   2       19.91       14.56      2.70 o 
   2  24   2       56.82       53.33      7.93 o 
  -1  25   2       30.66       22.73      3.03 o 
   0  25   2      284.56      348.06     13.62 o 
   1  25   2       20.81       14.64      2.66 o 
   0  26   2       88.78       79.55      7.17 o 
  -3   0   3        7.97       10.93      2.32 o 
  -1   0   3     4042.65     4200.25     84.99 o 
   1   0   3       21.51       10.05      4.00 o 
   3   0   3       62.53       65.45     10.18 o 
  -4   1   3      158.90      161.08      4.89 o 
  -3   1   3        4.41        2.63      0.69 o 
  -2   1   3      991.90     1077.37     12.11 o 
  -1   1   3      144.08      147.00      2.13 o 
   0   1   3     1474.16     1373.48     24.12 o 
   1   1   3     5876.93     5129.67    134.36 o 
   2   1   3      420.89      410.98      8.31 o 
   3   1   3      129.09      131.86      9.92 o 
   4   1   3       13.69        8.94      3.10 o 
  -4   2   3       81.37       73.89      4.51 o 
  -3   2   3      472.26      524.06      7.92 o 
  -2   2   3     1563.50     1739.22     22.87 o 
  -1   2   3      484.03      594.34     13.65 o 
   0   2   3     1717.78     1787.87     65.42 o 
   2   2   3      187.27      196.25      5.01 o 
   3   2   3       44.01       45.66      7.98 o 
   4   2   3      171.26      174.06     10.55 o 
  -4   3   3        7.94        4.57      0.95 o 
  -3   3   3      472.85      481.25      7.35 o 
  -2   3   3      128.12      141.10      3.35 o 
  -1   3   3       63.26       70.08      2.02 o 
   0   3   3      264.79      246.44      7.30 o 
   1   3   3     3416.74     3163.64     52.38 o 
   2   3   3        0.02        1.27      0.79 o 
   3   3   3     2542.71     2466.66     61.81 o 
   4   3   3       83.54       80.48      7.63 o 
  -4   4   3        1.83        0.90      0.72 o 
  -3   4   3      227.67      225.92      5.00 o 
  -2   4   3       34.04       53.43      3.63 o 
  -1   4   3       31.52       16.07      1.05 o 
   0   4   3     3369.02     3391.13     41.90 o 
   1   4   3       82.67       75.05      1.77 o 
   2   4   3     1129.69     1094.23     16.61 o 
   3   4   3      370.50      377.84     13.52 o 
   4   4   3      459.12      505.52     26.15 o 
  -4   5   3      490.06      523.07     41.85 o 
  -3   5   3      520.49      558.60      8.44 o 
  -2   5   3     1056.64     1125.56     19.70 o 
  -1   5   3       34.24       24.44      1.29 o 
   0   5   3     1001.99      911.19     10.45 o 
   1   5   3      176.43      165.05      2.94 o 
   2   5   3      692.82      708.71     17.76 o 
   3   5   3       23.25       20.63      4.15 o 
   4   5   3       21.99       22.86      4.50 o 
  -4   6   3        1.20        0.81      0.85 o 
  -3   6   3      156.04      150.33      4.91 o 
  -2   6   3     2192.86     2496.36     47.22 o 
  -1   6   3     5371.41     5644.30     99.82 o 
   0   6   3        5.90        3.53      0.61 o 
   1   6   3       34.84       45.03      2.09 o 
   2   6   3      117.47      103.73      2.93 o 
   3   6   3       38.19       39.91      5.40 o 
   4   6   3        8.60        4.72      1.68 o 
  -4   7   3       31.10       26.58      4.54 o 
  -3   7   3      140.33      158.05      4.13 o 
  -2   7   3      799.65      828.49     10.69 o 
  -1   7   3       44.43       44.61      2.08 o 
   0   7   3        9.87       13.29      1.13 o 
   1   7   3      755.30      771.30     10.79 o 
   2   7   3       90.34       90.70      2.62 o 
   3   7   3      823.68      831.65     14.97 o 
   4   7   3        1.07        3.31      1.51 o 
  -4   8   3        3.92        6.32      1.88 o 
  -3   8   3       17.51       14.12      1.75 o 
  -2   8   3       67.01       59.32      2.33 o 
  -1   8   3      598.18      623.01     11.12 o 
   0   8   3       16.73        9.07      1.25 o 
   1   8   3       16.01       19.03      1.82 o 
   2   8   3      553.46      521.77     11.43 o 
   3   8   3      279.03      272.16      8.98 o 
   4   8   3       39.34       33.76      7.04 o 
  -4   9   3        0.02       -0.11      1.64 o 
  -3   9   3      523.16      579.61      9.46 o 
  -2   9   3      957.43     1027.01     22.18 o 
  -1   9   3      323.24      302.61     17.93 o 
   0   9   3      382.77      364.00      4.94 o 
   1   9   3      576.24      580.66     13.26 o 
   2   9   3      583.79      505.49     14.33 o 
   3   9   3     1255.74     1233.77     81.44 o 
   4   9   3       26.18       20.92      4.36 o 
  -4  10   3       67.25       63.98      3.80 o 
  -3  10   3       65.03       69.32      2.62 o 
  -2  10   3      259.06      260.26      7.67 o 
  -1  10   3     2599.51     2760.49     37.14 o 
   0  10   3      474.34      471.92      7.02 o 
   1  10   3      631.84      598.32      8.86 o 
   2  10   3      477.69      462.56      9.01 o 
   3  10   3       27.60       27.94      5.26 o 
   4  10   3       68.35       70.77      7.79 o 
  -4  11   3      150.22      149.80      9.47 o 
  -3  11   3       82.02       86.52      3.00 o 
  -2  11   3      470.28      459.12     10.40 o 
  -1  11   3      397.22      364.78      9.24 o 
   0  11   3      216.62      282.79      4.24 o 
   1  11   3      157.43      159.52      3.56 o 
   2  11   3      301.00      319.24     11.61 o 
   3  11   3        2.21        2.40      1.10 o 
   4  11   3       38.35       29.55      5.62 o 
  -4  12   3        0.14       -2.46      1.93 o 
  -3  12   3        1.65        1.90      1.13 o 
  -2  12   3       85.43       84.31      7.49 o 
  -1  12   3      832.37      801.27      9.71 o 
   0  12   3        5.71       15.57      1.43 o 
   1  12   3        7.40        3.59      0.73 o 
   2  12   3       31.94       28.08      2.41 o 
   3  12   3       13.71       12.18      2.14 o 
   4  12   3      199.44      215.84      8.56 o 
  -4  13   3       53.24       59.90     11.74 o 
  -3  13   3        3.61        4.46      2.86 o 
  -2  13   3      630.76      651.84     16.12 o 
  -1  13   3        1.82        0.68      0.87 o 
   0  13   3      107.84      102.64      2.79 o 
   1  13   3       45.70       46.67      1.91 o 
   2  13   3        4.77        2.83      0.82 o 
   3  13   3      560.08      571.24     17.50 o 
   4  13   3       32.15       25.60      4.56 o 
  -4  14   3        4.71        3.93      1.96 o 
  -3  14   3      125.15      129.35      6.49 o 
  -2  14   3       14.62        6.13      2.30 o 
  -1  14   3       82.75       81.53      2.55 o 
   0  14   3       22.69       16.78      2.64 o 
   1  14   3       21.47       20.85      1.70 o 
   2  14   3        6.15        4.92      1.07 o 
   3  14   3      108.02      108.65      9.28 o 
   4  14   3        8.64        4.35      1.33 o 
  -3  15   3        0.92        1.11      1.55 o 
  -2  15   3     1837.90     1912.90     57.20 o 
  -1  15   3      365.43      360.32      7.57 o 
   0  15   3      159.89      153.87      3.32 o 
   1  15   3      160.54      157.57      5.67 o 
   2  15   3      560.79      585.89      9.84 o 
   3  15   3      314.39      343.58     12.03 o 
  -3  16   3       13.61        9.78      3.23 o 
  -2  16   3      838.07      760.47     15.57 o 
  -1  16   3     1245.75     1331.54     18.70 o 
   0  16   3        0.03        0.81      0.70 o 
   1  16   3      327.03      358.87      6.68 o 
   2  16   3        6.91        4.21      1.33 o 
   3  16   3        1.48        0.89      0.94 o 
  -3  17   3       52.39       46.67      3.87 o 
  -2  17   3      404.53      368.66      8.08 o 
  -1  17   3        1.75        0.66      0.53 o 
   0  17   3        9.16        8.37      1.14 o 
   1  17   3       49.96       44.53      4.10 o 
   2  17   3       62.73       59.88      4.01 o 
   3  17   3        0.10        0.48      1.01 o 
  -3  18   3        1.68        1.11      2.85 o 
  -2  18   3       74.39       68.17      4.45 o 
  -1  18   3        0.24        1.58      0.99 o 
   0  18   3       56.31       57.40      3.03 o 
   1  18   3       71.29       72.47      5.21 o 
   2  18   3      202.38      192.15      6.38 o 
   3  18   3       19.43       18.89      3.90 o 
  -3  19   3      161.65      188.51     10.06 o 
  -2  19   3       98.28       96.98      4.25 o 
  -1  19   3        1.53        1.93      1.55 o 
   0  19   3       75.60       72.31      3.63 o 
   1  19   3      381.95      378.45      8.76 o 
   2  19   3       86.68       96.01      5.74 o 
   3  19   3      306.94      344.63      7.28 o 
  -3  20   3        1.25        1.66      2.19 o 
  -2  20   3       22.03       10.97      2.96 o 
  -1  20   3      120.21      126.82      5.42 o 
   0  20   3      161.64      164.67      4.50 o 
   1  20   3        1.37        0.84      1.03 o 
   2  20   3      126.03      135.81      5.88 o 
   3  20   3        8.64        3.23      1.25 o 
  -2  21   3      850.98      913.20     54.00 o 
  -1  21   3        3.06        0.27      1.82 o 
   0  21   3       34.90       37.55      3.59 o 
   1  21   3       18.39       20.67      2.26 o 
   2  21   3      108.66      116.14      5.12 o 
  -2  22   3       77.49       65.48     14.09 o 
  -1  22   3      687.21      748.55     28.86 o 
   0  22   3       37.05       27.14      3.48 o 
   1  22   3       16.69        8.40      1.49 o 
   2  22   3       14.98        9.94      2.31 o 
  -2  23   3      206.42      199.62     16.48 o 
  -1  23   3      103.45       98.17      6.85 o 
   0  23   3       61.39       55.37      3.81 o 
   1  23   3       93.67       92.81      4.84 o 
   2  23   3      289.74      342.07      6.20 o 
  -1  24   3       22.37       14.54      2.60 o 
   0  24   3       36.03       31.83      5.36 o 
   1  24   3       45.13       49.52      5.30 o 
  -1  25   3        0.13        0.49      0.89 o 
   0  25   3        5.95        3.43      1.44 o 
   1  25   3      207.63      236.93      7.61 o 
  -4   0   4      254.05      268.01     12.56 o 
  -2   0   4       18.95       20.41      2.08 o 
   0   0   4       94.09      109.61      3.73 o 
   2   0   4      814.00      812.31     35.16 o 
   4   0   4       24.49       25.08      7.46 o 
  -4   1   4        9.96        6.20      1.69 o 
  -3   1   4      151.17      161.25      2.94 o 
  -2   1   4      166.44      215.49      3.06 o 
  -1   1   4      767.60      824.23      9.53 o 
   0   1   4       78.04       77.21      2.34 o 
   1   1   4     1957.23     1742.65     32.84 o 
   2   1   4        0.69        5.89      5.25 o 
   3   1   4      362.85      382.43     10.28 o 
   4   1   4       18.88       15.45      3.37 o 
  -4   2   4      238.51      262.69      7.33 o 
  -3   2   4       93.87       88.84      2.31 o 
  -2   2   4        0.34        0.56      0.22 o 
  -1   2   4       13.30       15.54      0.77 o 
   0   2   4     1711.05     1633.52     28.76 o 
   1   2   4     1188.05     1116.16     56.90 o 
   2   2   4      166.08      143.41      5.24 o 
   3   2   4        4.45        6.28      1.56 o 
   4   2   4       83.12       81.65      8.83 o 
  -4   3   4        2.59        2.36      0.88 o 
  -3   3   4      210.22      211.63      4.01 o 
  -2   3   4      668.08      705.18      8.58 o 
  -1   3   4      324.96      343.93      4.86 o 
   0   3   4     1098.60     1176.73     29.40 o 
   1   3   4        7.81       11.85      2.52 o 
   2   3   4      352.70      331.58     10.69 o 
   3   3   4        6.37        6.61      2.05 o 
   4   3   4       75.91       73.88     10.92 o 
  -4   4   4       89.21      102.06      4.95 o 
  -3   4   4      678.23      749.80     13.61 o 
  -2   4   4      869.89     1033.74     14.16 o 
  -1   4   4       97.62       81.20      1.90 o 
   0   4   4      113.30      112.62      4.83 o 
   1   4   4      275.17      295.99      8.59 o 
   2   4   4       65.96       63.52      4.70 o 
   3   4   4       70.64       70.93      7.94 o 
   4   4   4        2.40        1.48      1.43 o 
  -4   5   4      232.66      213.60      8.88 o 
  -3   5   4      519.38      554.41      8.72 o 
  -2   5   4      117.00      141.94      2.43 o 
  -1   5   4      157.37      147.71      2.80 o 
   0   5   4      191.79      207.77      6.44 o 
   1   5   4      267.70      289.74      4.70 o 
   2   5   4       64.37       64.50      3.70 o 
   3   5   4       28.71       29.42      4.79 o 
   4   5   4       75.17       69.53      6.65 o 
  -4   6   4       39.63       37.24      6.02 o 
  -3   6   4       30.58       28.10      3.53 o 
  -2   6   4      256.57      300.19      4.74 o 
  -1   6   4       74.63       85.55      2.39 o 
   0   6   4      585.40      600.16      7.63 o 
   1   6   4       13.27       11.13      1.70 o 
   2   6   4     2714.67     2575.39     37.80 o 
   3   6   4      104.81      117.14      5.19 o 
   4   6   4        0.50        0.37      1.33 o 
  -4   7   4       12.17       10.75      2.73 o 
  -3   7   4      290.45      302.89      6.05 o 
  -2   7   4      133.06      121.23      4.01 o 
  -1   7   4     1133.17     1216.70     19.59 o 
   0   7   4     1047.34      995.42     12.27 o 
   1   7   4       27.07       27.19      1.67 o 
   2   7   4      407.64      361.07      6.95 o 
   3   7   4      575.34      613.59     18.84 o 
   4   7   4       29.84       24.79      5.33 o 
  -4   8   4       43.57       38.95      6.28 o 
  -3   8   4      688.21      745.72     28.20 o 
  -2   8   4        3.46        1.86      0.84 o 
  -1   8   4      315.31      415.74      7.24 o 
   0   8   4      379.62      341.95      4.81 o 
   1   8   4     1598.88     1517.92     19.47 o 
   2   8   4      468.76      447.30      7.50 o 
   3   8   4       13.65       13.28      2.01 o 
   4   8   4       42.66       40.00      7.33 o 
  -4   9   4      138.04      133.89      6.92 o 
  -3   9   4      365.24      360.60     10.09 o 
  -2   9   4      676.66      695.20     38.69 o 
  -1   9   4      416.02      502.93      7.50 o 
   0   9   4       15.67       23.26      1.70 o 
   1   9   4       30.41       32.48      1.71 o 
   2   9   4      290.79      269.96     13.82 o 
   3   9   4        4.30        7.54      1.41 o 
   4   9   4       72.95       71.80      6.55 o 
  -4  10   4        5.09        1.71      1.34 o 
  -3  10   4      120.86      101.77      4.26 o 
  -2  10   4        0.10        0.60      0.73 o 
  -1  10   4      515.89      524.71      8.21 o 
   0  10   4      104.66      119.27      4.24 o 
   1  10   4       94.76       90.27      2.80 o 
   2  10   4     1898.28     1947.65     51.67 o 
   3  10   4        5.64        5.03      1.17 o 
   4  10   4        6.73        3.80      1.21 o 
  -4  11   4        0.00        0.53      1.49 o 
  -3  11   4      586.13      583.47     11.51 o 
  -2  11   4       54.67       43.94      3.92 o 
  -1  11   4      581.76      578.72     13.01 o 
   0  11   4        5.17        6.05      0.93 o 
   1  11   4       19.00       20.10      2.45 o 
   2  11   4       47.54       44.06      6.03 o 
   3  11   4       26.57       27.29      4.28 o 
   4  11   4        4.55        2.42      1.64 o 
  -4  12   4       30.83       26.26      6.53 o 
  -3  12   4      617.52      626.22     16.54 o 
  -2  12   4       21.04        7.56      4.29 o 
  -1  12   4       89.83       67.76      5.05 o 
   0  12   4     1032.65     1072.69     20.82 o 
   1  12   4      103.84       92.49      2.36 o 
   2  12   4     1292.32     1339.10     36.40 o 
   3  12   4       73.17       68.83      6.15 o 
   4  12   4        0.47        1.24      1.19 o 
  -4  13   4       29.36       20.38      5.05 o 
  -3  13   4      668.20      719.80     18.72 o 
  -2  13   4      941.24      976.19     29.56 o 
  -1  13   4       76.07       80.29      3.13 o 
   0  13   4      406.01      408.34      8.61 o 
   1  13   4        0.03        1.25      1.33 o 
   2  13   4      449.89      433.31     20.16 o 
   3  13   4       52.37       53.17      6.85 o 
   4  13   4      260.96      281.36      6.71 o 
  -3  14   4      286.84      274.64     12.49 o 
  -2  14   4      379.29      367.98     13.04 o 
  -1  14   4      141.73      155.87      4.87 o 
   0  14   4       53.76       43.98      3.25 o 
   1  14   4     2447.75     2414.20     39.45 o 
   2  14   4       36.22       32.12      4.22 o 
   3  14   4      276.56      299.09     13.93 o 
  -3  15   4      179.14      188.63     10.85 o 
  -2  15   4      250.26      252.12      8.39 o 
  -1  15   4        6.92        4.79      1.89 o 
   0  15   4      285.20      310.94      5.83 o 
   1  15   4        5.37        3.54      1.04 o 
   2  15   4      227.87      230.21      8.36 o 
   3  15   4       39.33       34.36      5.95 o 
  -3  16   4       40.69       22.73      8.86 o 
  -2  16   4       69.45       62.42      6.37 o 
  -1  16   4      397.40      383.23      9.87 o 
   0  16   4      176.50      170.64      4.25 o 
   1  16   4       12.93       12.95      1.92 o 
   2  16   4      364.65      370.84     11.78 o 
   3  16   4       90.49      100.19      7.79 o 
  -3  17   4      403.25      442.72     23.13 o 
  -2  17   4       11.83        9.17      2.51 o 
  -1  17   4      298.84      267.50      9.34 o 
   0  17   4       84.11       84.27      3.99 o 
   1  17   4      108.73       94.03      9.49 o 
   2  17   4        0.39        1.06      1.33 o 
   3  17   4       84.63       96.62      6.68 o 
  -3  18   4      129.41      117.80      7.95 o 
  -2  18   4       92.88       88.07      9.38 o 
  -1  18   4      443.25      426.26     11.35 o 
   0  18   4      203.01      227.46      4.75 o 
   1  18   4      803.61      855.36     18.38 o 
   2  18   4       77.55       65.72      4.84 o 
   3  18   4        0.97        1.40      1.03 o 
  -3  19   4        1.20       -3.01      2.86 o 
  -2  19   4      475.56      522.96     20.23 o 
  -1  19   4      130.83      121.64      4.69 o 
   0  19   4        7.71        2.33      0.69 o 
   1  19   4       16.69       11.58      2.58 o 
   2  19   4      141.36      133.93      5.81 o 
   3  19   4       11.34       13.26      2.80 o 
  -2  20   4       89.99       95.60      8.53 o 
  -1  20   4       10.42       10.12      2.12 o 
   0  20   4      198.68      170.89      6.61 o 
   1  20   4      749.73      828.23     16.18 o 
   2  20   4       77.75       75.17      3.49 o 
  -2  21   4        9.31        7.29      2.64 o 
  -1  21   4       33.14       27.53      3.13 o 
   0  21   4      401.93      427.30     14.17 o 
   1  21   4      205.08      186.32     10.52 o 
   2  21   4        1.30        1.43      1.33 o 
  -2  22   4      150.54      170.11     11.10 o 
  -1  22   4        3.88        2.57      1.18 o 
   0  22   4      202.99      186.19      9.62 o 
   1  22   4        1.69        2.05      1.08 o 
   2  22   4      110.60      127.95      4.76 o 
  -1  23   4       72.35       83.54      7.05 o 
   0  23   4       55.96       58.81      6.55 o 
   1  23   4       13.94        7.33      2.27 o 
  -1  24   4        1.03       -0.37      1.36 o 
   0  24   4        1.03        0.77      1.05 o 
   1  24   4      424.83      479.02     11.74 o 
  -3   0   5      859.33      973.44     16.13 o 
  -1   0   5       62.94       90.31      2.60 o 
   1   0   5        5.76        7.43      2.29 o 
   3   0   5      385.97      389.59     22.90 o 
  -4   1   5       29.01       26.26      2.93 o 
  -3   1   5      118.57      123.41      3.09 o 
  -2   1   5       53.07       49.79      1.54 o 
  -1   1   5     1530.06     1602.02     21.29 o 
   0   1   5     3677.31     3922.18     70.74 o 
   1   1   5       46.79       33.90      2.06 o 
   2   1   5       37.39       34.86      3.19 o 
   3   1   5      137.18      114.25      5.99 o 
   4   1   5       36.96       29.48      7.24 o 
  -4   2   5      210.93      219.12      7.93 o 
  -3   2   5       96.40      104.55      2.71 o 
  -2   2   5      975.15     1073.14     17.10 o 
  -1   2   5       58.61       54.45      1.69 o 
   0   2   5      114.08      125.93      5.30 o 
   1   2   5      247.94      248.25      5.87 o 
   2   2   5      594.98      573.49     13.23 o 
   3   2   5       75.95       77.85      8.35 o 
   4   2   5      289.30      322.29     15.99 o 
  -4   3   5        3.58        4.03      1.48 o 
  -3   3   5      131.67      141.58      2.86 o 
  -2   3   5       57.78       67.20      2.69 o 
  -1   3   5      409.43      367.91      7.68 o 
   0   3   5      613.74      643.79     12.60 o 
   1   3   5     2368.66     2171.44     38.72 o 
   2   3   5      384.14      343.25      7.81 o 
   3   3   5       77.30       70.28      6.29 o 
   4   3   5       10.97        6.63      2.21 o 
  -4   4   5      168.23      170.43      8.00 o 
  -3   4   5      373.15      410.03      9.09 o 
  -2   4   5     1238.96     1453.85     41.05 o 
  -1   4   5      698.78      712.50     11.40 o 
   0   4   5      316.39      353.34     11.72 o 
   1   4   5      765.37      731.14     21.88 o 
   2   4   5      322.52      322.43      8.39 o 
   3   4   5      132.65      119.76      6.98 o 
   4   4   5       28.60       28.83      5.52 o 
  -4   5   5       27.99       16.91      3.08 o 
  -3   5   5      105.15      104.20      3.37 o 
  -2   5   5       14.05        6.41      1.67 o 
  -1   5   5      395.91      422.93      6.09 o 
   0   5   5     3967.91     3859.20     98.61 o 
   1   5   5       17.83       19.90      3.50 o 
   2   5   5      186.45      168.33      5.08 o 
   3   5   5        0.33        1.36      1.33 o 
   4   5   5       74.06       70.72      6.58 o 
  -4   6   5      131.19      118.60      7.55 o 
  -3   6   5        6.65        6.17      1.29 o 
  -2   6   5        0.11        0.29      0.97 o 
  -1   6   5       52.51       73.04      3.38 o 
   0   6   5       96.95       85.51      4.22 o 
   1   6   5      525.34      508.99     13.44 o 
   2   6   5       87.56       91.76      3.74 o 
   3   6   5      328.58      326.62     13.66 o 
   4   6   5        0.59        3.37      2.22 o 
  -4   7   5      350.90      334.26     15.41 o 
  -3   7   5       28.76       23.36      2.44 o 
  -2   7   5        6.33        4.23      1.59 o 
  -1   7   5     1256.04     1365.31     19.19 o 
   0   7   5        7.00        5.90      0.94 o 
   1   7   5     1007.32      972.50     21.26 o 
   2   7   5       30.04       31.20      4.85 o 
   3   7   5        0.30        1.78      2.60 o 
   4   7   5        7.95        4.26      2.13 o 
  -4   8   5     1166.57     1174.98     22.98 o 
  -3   8   5      108.22      100.91      5.78 o 
  -2   8   5      538.63      599.10     13.03 o 
  -1   8   5       80.68       74.88      2.52 o 
   0   8   5      143.36      133.21      2.33 o 
   1   8   5      227.71      207.79      6.14 o 
   2   8   5      250.24      242.34      7.42 o 
   3   8   5        0.06        1.25      1.70 o 
   4   8   5      190.95      200.54     16.17 o 
  -4   9   5      143.87      130.05      8.11 o 
  -3   9   5       12.62       10.83      1.57 o 
  -2   9   5       28.11       35.22      4.50 o 
  -1   9   5       71.82       59.05      2.87 o 
   0   9   5      253.82      254.63      5.40 o 
   1   9   5      757.91      755.99     20.01 o 
   2   9   5      840.98      876.34     24.31 o 
   3   9   5       22.77       17.69      5.23 o 
   4   9   5        6.25        2.55      1.68 o 
  -4  10   5       38.88       25.91      6.27 o 
  -3  10   5       68.94       72.97      4.60 o 
  -2  10   5        7.44        5.04      1.63 o 
  -1  10   5      307.83      310.90      8.98 o 
   0  10   5       17.63       16.66      2.07 o 
   1  10   5     2541.25     2492.75     37.78 o 
   2  10   5        4.66        3.52      1.32 o 
   3  10   5      370.04      378.22     18.56 o 
   4  10   5        0.04        0.49      1.58 o 
  -4  11   5        3.32        1.27      1.56 o 
  -3  11   5       81.53       76.78      4.93 o 
  -2  11   5        3.03        3.06      1.52 o 
  -1  11   5        0.01        0.51      0.56 o 
   0  11   5     2153.95     2184.50     41.57 o 
   1  11   5       16.26       14.15      2.15 o 
   2  11   5      159.20      152.81      4.70 o 
   3  11   5        1.12        1.36      1.47 o 
   4  11   5      131.67      137.87      9.61 o 
  -3  12   5       12.34       12.55      2.49 o 
  -2  12   5       32.77       28.37      2.72 o 
  -1  12   5       42.87       29.03      3.82 o 
   0  12   5       56.51       57.69      5.34 o 
   1  12   5      254.39      242.52      5.69 o 
   2  12   5      145.74      137.67      6.60 o 
   3  12   5       28.04       18.73      2.90 o 
  -3  13   5       41.47       38.29      4.86 o 
  -2  13   5       36.49       38.94      3.19 o 
  -1  13   5      134.76      143.51      5.28 o 
   0  13   5      100.33      104.00      4.03 o 
   1  13   5      444.93      457.08     10.57 o 
   2  13   5      167.06      176.12      7.50 o 
   3  13   5       13.94        9.80      1.90 o 
  -3  14   5      143.06      141.92      6.25 o 
  -2  14   5      136.10      152.51      5.29 o 
  -1  14   5       59.34       53.42      4.57 o 
   0  14   5      514.98      542.72      8.24 o 
   1  14   5       32.66       30.86      2.49 o 
   2  14   5        2.99        4.06      1.17 o 
   3  14   5      117.41      122.86      8.36 o 
  -3  15   5        1.45        1.38      1.34 o 
  -2  15   5        4.73        1.81      1.79 o 
  -1  15   5      243.93      284.96      7.99 o 
   0  15   5       75.10       72.22      3.15 o 
   1  15   5        2.84        2.09      0.86 o 
   2  15   5       52.19       53.34      6.15 o 
   3  15   5        3.68        2.23      1.30 o 
  -3  16   5       75.77       73.09      5.18 o 
  -2  16   5      141.65      158.25      8.12 o 
  -1  16   5       15.61       13.12      2.82 o 
   0  16   5       11.13       10.84      2.55 o 
   1  16   5      122.86      129.26      4.57 o 
   2  16   5        1.44        2.20      1.21 o 
   3  16   5      195.96      226.99      5.59 o 
  -3  17   5       64.78       55.56      6.16 o 
  -2  17   5       40.33       32.40      5.41 o 
  -1  17   5       99.62       86.75      4.10 o 
   0  17   5     2132.32     2226.04     20.37 o 
   1  17   5       22.60       22.81      2.78 o 
   2  17   5       46.96       46.12      4.19 o 
   3  17   5        0.20        0.82      1.11 o 
  -3  18   5      147.93      155.99      8.59 o 
  -2  18   5       17.98       15.72      3.34 o 
  -1  18   5      198.85      193.43      6.68 o 
   0  18   5       73.02       88.31     16.30 o 
   1  18   5      125.71      129.70      6.73 o 
   2  18   5       20.25       20.21      2.46 o 
  -2  19   5       10.89        5.55      3.34 o 
  -1  19   5        1.68        2.00      1.05 o 
   0  19   5       13.59        8.70      1.98 o 
   1  19   5        9.45        8.34      1.77 o 
   2  19   5       29.83       24.37      3.56 o 
  -2  20   5       81.79       99.18      7.66 o 
  -1  20   5        3.03        0.83      1.02 o 
   0  20   5       53.68       36.64      6.69 o 
   1  20   5      122.61      134.31      6.20 o 
   2  20   5      164.53      202.19      6.56 o 
  -2  21   5        6.30        6.89      2.48 o 
  -1  21   5      241.50      274.73     17.73 o 
   0  21   5      536.34      570.65     24.21 o 
   1  21   5        7.33        3.57      1.30 o 
   2  21   5        0.04       -0.04      1.49 o 
  -1  22   5        0.04        2.18      3.87 o 
   0  22   5        5.64        2.65      1.58 o 
   1  22   5        8.82        5.12      1.32 o 
  -1  23   5      132.75      130.21     11.43 o 
   0  23   5      394.70      482.26     24.57 o 
   1  23   5       23.73       19.01      4.10 o 
  -4   0   6        0.20        1.75      1.46 o 
  -2   0   6      930.59      898.38     44.66 o 
   0   0   6     1221.42     1278.55     32.59 o 
   2   0   6       14.22       15.85      3.59 o 
   4   0   6      277.49      312.39     12.45 o 
  -4   1   6       24.86       17.23      4.13 o 
  -3   1   6      488.91      556.18     13.85 o 
  -2   1   6       30.04       31.21      2.10 o 
  -1   1   6      155.30      164.49      2.69 o 
   0   1   6       43.85       44.36      2.22 o 
   1   1   6      743.00      693.07     21.28 o 
   2   1   6      137.50      120.94      5.87 o 
   3   1   6       28.72       29.91      5.68 o 
   4   1   6        2.77        0.98      1.31 o 
  -4   2   6        5.56        3.71      1.69 o 
  -3   2   6        2.97        1.95      0.62 o 
  -2   2   6       20.83       18.82      1.52 o 
  -1   2   6      473.17      486.10      6.98 o 
   0   2   6      120.34      134.37      3.32 o 
   1   2   6       70.68       67.46      3.94 o 
   2   2   6       56.04       55.90      3.55 o 
   3   2   6      241.59      242.33     13.03 o 
   4   2   6      117.27      123.60      8.21 o 
  -4   3   6      166.98      172.82      9.01 o 
  -3   3   6        5.92        3.96      1.10 o 
  -2   3   6      354.56      410.40      7.02 o 
  -1   3   6      879.19     1028.60     22.25 o 
   0   3   6       84.83       82.61      2.45 o 
   1   3   6        0.24        0.43      0.78 o 
   2   3   6      824.52      804.07     26.95 o 
   3   3   6       98.00       99.44      8.63 o 
   4   3   6        8.07        5.15      4.25 o 
  -4   4   6       16.98       13.32      4.13 o 
  -3   4   6      444.92      460.72      9.03 o 
  -2   4   6        0.98        2.39      1.23 o 
  -1   4   6      764.70      857.20     18.67 o 
   0   4   6        9.12       11.64      2.15 o 
   1   4   6      213.17      182.59      5.22 o 
   2   4   6        3.21        2.97      1.03 o 
   3   4   6       71.44       55.70      7.78 o 
   4   4   6      209.17      218.00     11.87 o 
  -4   5   6       76.93       50.47      6.94 o 
  -3   5   6      180.83      200.15      4.51 o 
  -2   5   6       30.09       28.03      2.12 o 
  -1   5   6      152.58      171.32      4.37 o 
   0   5   6      109.07      124.13      6.84 o 
   1   5   6      117.36      117.12      4.66 o 
   2   5   6        0.65        1.94      1.41 o 
   3   5   6      236.99      261.96     13.04 o 
   4   5   6       16.98       18.63      5.02 o 
  -4   6   6      275.75      254.58     12.73 o 
  -3   6   6        1.37        1.59      1.26 o 
  -2   6   6      439.19      425.62     15.59 o 
  -1   6   6       75.02       79.66      3.42 o 
   0   6   6      734.03      753.43     19.15 o 
   1   6   6      216.41      220.44      5.39 o 
   2   6   6       68.07       69.30      3.73 o 
   3   6   6      188.97      187.81     10.55 o 
   4   6   6      288.05      306.90     11.28 o 
  -4   7   6       18.12       11.44      3.39 o 
  -3   7   6      412.01      447.08     11.01 o 
  -2   7   6        2.21        1.52      0.91 o 
  -1   7   6        0.55        0.60      0.58 o 
   0   7   6      990.96     1009.32     21.96 o 
   1   7   6      428.69      429.66      8.27 o 
   2   7   6       34.77       33.98      4.63 o 
   3   7   6       48.23       48.27      8.64 o 
   4   7   6        0.80        1.84      2.11 o 
  -4   8   6        1.88        0.59      1.53 o 
  -3   8   6        3.10        2.80      1.27 o 
  -2   8   6       21.79       13.86      1.83 o 
  -1   8   6      681.00      716.23     15.34 o 
   0   8   6       51.40       53.41      2.97 o 
   1   8   6     1228.09     1191.75     19.53 o 
   2   8   6       29.89       34.52      6.88 o 
   3   8   6      132.87      134.68     10.12 o 
  -3   9   6        9.04        4.34      1.55 o 
  -2   9   6      104.05      106.19      5.01 o 
  -1   9   6      372.57      392.41      7.99 o 
   0   9   6      377.80      383.67      6.38 o 
   1   9   6       10.91        7.85      1.23 o 
   2   9   6      509.00      489.09     15.12 o 
   3   9   6       30.92       25.47      5.15 o 
  -3  10   6      127.16      117.04      5.34 o 
  -2  10   6      276.98      298.74      9.40 o 
  -1  10   6      289.23      266.83      5.29 o 
   0  10   6        0.12        0.92      0.66 o 
   1  10   6     1217.28     1247.30     29.62 o 
   2  10   6      352.92      337.53     15.56 o 
   3  10   6       43.58       39.91      8.20 o 
  -3  11   6       58.71       56.92      4.89 o 
  -2  11   6       59.57       54.83      4.10 o 
  -1  11   6      176.15      179.15      6.02 o 
   0  11   6        0.25        0.59      0.59 o 
   1  11   6       37.69       32.76      3.57 o 
   2  11   6      110.08      100.51      5.98 o 
   3  11   6      204.68      217.72     15.91 o 
  -3  12   6      145.82      133.65      7.14 o 
  -2  12   6      136.96      144.43      6.46 o 
  -1  12   6      401.29      390.15      9.94 o 
   0  12   6      468.58      500.14     11.03 o 
   1  12   6     1798.16     1904.33     25.42 o 
   2  12   6        0.40       -0.03      1.10 o 
   3  12   6       81.93       80.87     12.94 o 
  -3  13   6      146.08      148.65      6.86 o 
  -2  13   6       11.21        8.15      2.72 o 
  -1  13   6        0.07        0.89      1.19 o 
   0  13   6      545.91      586.67     14.25 o 
   1  13   6      154.75      145.97     11.50 o 
   2  13   6      270.28      276.31     11.96 o 
   3  13   6       44.11       26.81      9.93 o 
  -3  14   6        6.13        2.44      1.12 o 
  -2  14   6       50.41       44.91      7.36 o 
  -1  14   6      919.61      935.15     23.42 o 
   0  14   6      316.74      345.04      5.76 o 
   1  14   6      405.35      410.91      8.86 o 
   2  14   6       14.57       10.43      1.88 o 
   3  14   6       65.67       56.56      8.37 o 
  -3  15   6      322.25      337.12     15.42 o 
  -2  15   6      150.56      146.75      8.15 o 
  -1  15   6       10.64        7.40      2.12 o 
   0  15   6       20.02       15.96      2.12 o 
   1  15   6      179.05      172.24      5.69 o 
   2  15   6      235.62      252.74     10.24 o 
   3  15   6       64.70       51.62      8.72 o 
  -3  16   6       30.26       17.38      3.93 o 
  -2  16   6      306.40      315.51     12.96 o 
  -1  16   6        0.52       -0.13      1.74 o 
   0  16   6      322.79      330.64      8.07 o 
   1  16   6      184.71      174.19      7.02 o 
   2  16   6        1.63        3.14      1.63 o 
  -2  17   6       24.62       21.98      3.98 o 
  -1  17   6      440.48      423.01     18.66 o 
   0  17   6        7.06        6.05      1.32 o 
   1  17   6       29.62       23.91      3.01 o 
   2  17   6       51.81       49.98      7.16 o 
  -2  18   6       42.21       39.69      4.48 o 
  -1  18   6      393.22      393.14     15.68 o 
   0  18   6        0.89        0.50      0.79 o 
   1  18   6      192.25      187.17      8.14 o 
   2  18   6        4.70        3.73      2.13 o 
  -2  19   6       28.40       27.35      4.37 o 
  -1  19   6        2.53        2.19      1.31 o 
   0  19   6       12.43        6.34      1.70 o 
   1  19   6        7.89        5.59      1.16 o 
   2  19   6      910.00     1086.35     56.46 o 
  -2  20   6        8.77        6.50      2.47 o 
  -1  20   6      671.10      738.29     24.70 o 
   0  20   6        0.12        0.03      1.19 o 
   1  20   6       24.51       13.76      2.48 o 
  -1  21   6        4.27        2.97      2.45 o 
   0  21   6       54.32       54.82      6.26 o 
   1  21   6      143.08      153.59      5.14 o 
   0  22   6      152.24      157.06     10.26 o 
  -3   0   7      274.94      299.11     11.11 o 
  -1   0   7       38.89       36.49      4.16 o 
   1   0   7      739.10      685.30     20.66 o 
   3   0   7        2.21        3.35      2.49 o 
  -3   1   7       23.33       17.74      3.37 o 
  -2   1   7      160.89      150.39      3.27 o 
  -1   1   7     1122.26     1185.25     18.10 o 
   0   1   7       41.01       40.21      4.03 o 
   1   1   7      109.81      107.82      8.74 o 
   2   1   7        3.90        7.95      2.44 o 
   3   1   7      142.01      138.72      7.92 o 
  -3   2   7      245.38      254.41     10.01 o 
  -2   2   7        2.92        3.75      0.63 o 
  -1   2   7       56.16       50.00      1.95 o 
   0   2   7      684.96      703.71     16.08 o 
   1   2   7      137.85      145.77      4.53 o 
   2   2   7      194.75      234.86     10.24 o 
   3   2   7        5.82        3.40      1.75 o 
  -3   3   7      180.38      193.37      7.17 o 
  -2   3   7       25.68       27.85      3.46 o 
  -1   3   7      482.73      518.48      9.15 o 
   0   3   7      217.49      193.78      5.21 o 
   1   3   7       73.11       74.90      4.10 o 
   2   3   7        0.94        1.80      1.37 o 
   3   3   7      233.18      245.64     13.00 o 
  -3   4   7      215.13      237.41      8.44 o 
  -2   4   7       79.07       86.78      3.67 o 
  -1   4   7      169.18      166.34      3.53 o 
   0   4   7      842.94      830.71     15.56 o 
   1   4   7      363.53      375.74     13.07 o 
   2   4   7       40.59       36.87      5.00 o 
   3   4   7       59.55       49.45      9.12 o 
  -3   5   7        8.04        8.07      2.84 o 
  -2   5   7      619.50      638.56     18.06 o 
  -1   5   7        0.23        0.69      0.82 o 
   0   5   7      982.89     1040.94     21.55 o 
   1   5   7       90.92       95.73      4.15 o 
   2   5   7       30.21       41.64      4.30 o 
   3   5   7      105.57      119.85     10.86 o 
  -3   6   7       50.99       47.05      3.11 o 
  -2   6   7      199.14      207.75      8.39 o 
  -1   6   7       20.68       17.55      2.32 o 
   0   6   7      352.30      365.43     18.28 o 
   1   6   7      177.31      185.35      6.24 o 
   2   6   7       87.61       86.40      5.28 o 
   3   6   7       18.81       16.62      4.25 o 
  -3   7   7       12.91       10.77      1.84 o 
  -2   7   7       18.38       17.85      3.08 o 
  -1   7   7      413.75      436.52     11.17 o 
   0   7   7       38.62       29.57      3.89 o 
   1   7   7       22.35       18.12      3.28 o 
   2   7   7      297.20      281.74     23.44 o 
   3   7   7      109.63      111.57     10.36 o 
  -3   8   7       15.45       13.39      2.20 o 
  -2   8   7       31.78       24.39      3.98 o 
  -1   8   7        7.40        9.67      1.93 o 
   0   8   7     1561.99     1618.53     22.89 o 
   1   8   7      120.28      106.11      3.38 o 
   2   8   7      417.01      440.87     23.85 o 
   3   8   7        0.41        0.54      1.43 o 
  -3   9   7      130.22      142.17      6.13 o 
  -2   9   7        7.65        7.04      1.60 o 
  -1   9   7      122.19      121.62      4.06 o 
   0   9   7      996.54     1028.39     28.54 o 
   1   9   7      293.35      294.41      6.50 o 
   2   9   7      119.20      127.81     11.92 o 
   3   9   7      347.25      392.43     10.95 o 
  -3  10   7        4.97        3.72      1.44 o 
  -2  10   7      244.42      249.57      8.57 o 
  -1  10   7       13.56       12.17      2.09 o 
   0  10   7      298.44      302.33     11.64 o 
   1  10   7       19.35       19.11      3.52 o 
   2  10   7        0.82        1.32      1.12 o 
   3  10   7       21.26       10.05      3.49 o 
  -3  11   7        4.41        3.73      1.29 o 
  -2  11   7      488.07      485.70     16.10 o 
  -1  11   7       26.57       19.53      4.58 o 
   0  11   7     1218.00     1289.99     19.92 o 
   1  11   7        0.02       -0.13      0.83 o 
   2  11   7      177.27      186.70     11.53 o 
   3  11   7        1.29        1.39      1.58 o 
  -3  12   7        2.23        1.73      1.62 o 
  -2  12   7      236.87      219.55     16.41 o 
  -1  12   7      498.24      531.23     11.27 o 
   0  12   7      521.65      542.55     11.53 o 
   1  12   7      261.58      275.88      9.48 o 
   2  12   7       10.19        8.28      2.44 o 
   3  12   7        1.06        1.50      1.61 o 
  -3  13   7      117.76      134.72      7.87 o 
  -2  13   7       22.30       11.60      4.99 o 
  -1  13   7        0.07        1.36      1.15 o 
   0  13   7       55.40       52.91      4.35 o 
   1  13   7      256.65      265.20      7.52 o 
   2  13   7      248.66      264.52     12.83 o 
   3  13   7      147.91      157.40      5.33 o 
  -2  14   7      114.07      110.50      6.01 o 
  -1  14   7        1.46        3.04      1.66 o 
   0  14   7      175.64      192.83      7.35 o 
   1  14   7       68.73       70.11      4.74 o 
   2  14   7       48.57       42.36      5.78 o 
  -2  15   7       86.81       80.08     12.44 o 
  -1  15   7      292.47      300.51     12.71 o 
   0  15   7      245.76      267.58      8.71 o 
   1  15   7      118.27      118.77      5.93 o 
   2  15   7      216.00      252.56     13.27 o 
  -2  16   7       91.86       79.77      8.02 o 
  -1  16   7       22.46       23.48      4.26 o 
   0  16   7        6.01        4.65      1.34 o 
   1  16   7      456.59      495.14     18.58 o 
   2  16   7        0.54        0.59      1.28 o 
  -2  17   7      187.33      186.05      9.09 o 
  -1  17   7        6.04        2.82      1.96 o 
   0  17   7       86.73       73.98      8.26 o 
   1  17   7       10.74        6.32      1.45 o 
   2  17   7        5.91        3.46      1.67 o 
  -2  18   7      139.59      134.45      8.79 o 
  -1  18   7       77.02       73.54      8.67 o 
   0  18   7      511.76      582.59     24.93 o 
   1  18   7      245.49      260.04     17.23 o 
  -1  19   7       94.58       78.67     15.23 o 
   0  19   7       49.30       36.75      7.27 o 
   1  19   7      155.98      158.58      7.62 o 
  -1  20   7       22.49       17.09      5.51 o 
   0  20   7       52.87       60.34      7.79 o 
   1  20   7       58.05       65.31      9.79 o 
  -2   0   8      130.63      116.82      5.22 o 
   0   0   8       66.85       66.53      4.96 o 
   2   0   8      712.32      575.26     38.18 o 
  -3   1   8       12.08        5.50      1.45 o 
  -2   1   8     1482.00     1661.53     28.35 o 
  -1   1   8      945.73     1004.49     23.54 o 
   0   1   8       37.24       42.08      4.76 o 
   1   1   8      364.69      343.69     10.92 o 
   2   1   8       45.19       32.45      7.00 o 
   3   1   8        7.98        9.09      2.01 o 
  -3   2   8      160.16      158.28      7.56 o 
  -2   2   8      210.87      195.18     10.22 o 
  -1   2   8        2.26        2.48      0.84 o 
   0   2   8        1.27        1.50      1.38 o 
   1   2   8       84.03      117.28      6.93 o 
   2   2   8      179.73      186.26     14.67 o 
   3   2   8      328.57      322.97     25.37 o 
  -3   3   8        0.00        1.44      1.08 o 
  -2   3   8        2.65        0.85      0.88 o 
  -1   3   8      102.38      108.10      4.04 o 
   0   3   8      306.95      322.23     11.93 o 
   1   3   8       44.63       43.63      7.29 o 
   2   3   8        3.72        4.23      2.06 o 
   3   3   8        0.36        0.80      2.12 o 
  -3   4   8        0.83        1.69      1.36 o 
  -2   4   8      316.82      334.16      8.95 o 
  -1   4   8       21.79       27.17      2.62 o 
   0   4   8      742.01      756.34     14.98 o 
   1   4   8       59.33       69.69      6.85 o 
   2   4   8      470.91      473.00     23.03 o 
   3   4   8      170.37      159.19     24.15 o 
  -3   5   8      279.77      295.70     13.08 o 
  -2   5   8        8.12        5.06      1.91 o 
  -1   5   8     2220.77     2485.04     40.93 o 
   0   5   8        0.67        2.47      1.05 o 
   1   5   8       89.93       89.66      5.18 o 
   2   5   8        0.97        1.77      0.97 o 
   3   5   8       92.99       86.82     11.16 o 
  -3   6   8       43.90       22.12      5.08 o 
  -2   6   8      297.38      307.40     22.03 o 
  -1   6   8      701.94      710.42     35.77 o 
   0   6   8       25.22       21.14      2.97 o 
   1   6   8       97.45      110.15      7.46 o 
   2   6   8      321.09      324.02     17.09 o 
   3   6   8      183.78      213.53      8.03 o 
  -3   7   8       17.89       12.50      3.21 o 
  -2   7   8      398.72      368.40     11.60 o 
  -1   7   8      205.01      206.78      4.75 o 
   0   7   8        3.39        1.64      0.97 o 
   1   7   8      157.69      156.03      7.61 o 
   2   7   8       38.47       33.30      4.73 o 
   3   7   8       90.81      105.08     12.75 o 
  -3   8   8      288.20      292.70     13.45 o 
  -2   8   8       63.01       41.49     11.94 o 
  -1   8   8        1.37        2.29      1.85 o 
   0   8   8      267.73      282.97      7.85 o 
   1   8   8      302.72      329.39     12.08 o 
   2   8   8       14.64       12.64      3.25 o 
   3   8   8      540.38      665.32     14.46 o 
  -3   9   8       32.23       11.54      6.28 o 
  -2   9   8       44.67       36.88      6.04 o 
  -1   9   8       19.31       18.69      4.52 o 
   0   9   8        0.24       -0.50      1.01 o 
   1   9   8        8.18        8.88      2.04 o 
   2   9   8       10.29       13.43      3.69 o 
   3   9   8       23.38       15.04      5.47 o 
  -3  10   8       11.65        4.86      2.65 o 
  -2  10   8      231.76      235.45      8.76 o 
  -1  10   8      165.74      165.45     45.50 o 
   0  10   8       10.62       10.43      2.10 o 
   1  10   8       44.02       41.80      4.72 o 
   2  10   8      260.75      279.04     20.70 o 
  -2  11   8       19.34       17.65      3.81 o 
  -1  11   8     1456.15     1583.38     52.05 o 
   0  11   8       22.47       22.06      3.85 o 
   1  11   8       53.63       47.12      4.16 o 
   2  11   8       42.14       36.47      7.84 o 
  -2  12   8      247.83      241.47     13.63 o 
  -1  12   8       81.41       40.43     21.38 o 
   0  12   8       52.87       48.92      4.42 o 
   1  12   8      155.28      163.80      7.40 o 
   2  12   8       90.41       83.99      8.15 o 
  -2  13   8       31.80       19.29      3.35 o 
  -1  13   8       34.52       26.88      4.98 o 
   0  13   8       62.20       54.33      4.56 o 
   1  13   8       16.57       15.29      2.98 o 
   2  13   8       84.43       96.57      5.92 o 
  -2  14   8        0.43        0.72      2.35 o 
  -1  14   8      186.45      180.69     12.42 o 
   0  14   8       42.59       36.36      4.93 o 
   1  14   8       13.02        8.09      1.75 o 
   2  14   8        1.28        2.13      1.45 o 
  -2  15   8      430.60      441.43     18.14 o 
  -1  15   8      346.96      377.74     24.31 o 
   0  15   8        4.90        5.71      1.75 o 
   1  15   8       18.81       18.08      2.73 o 
   2  15   8        0.00        1.66      1.46 o 
  -1  16   8      294.67      295.27     14.59 o 
   0  16   8       41.46       44.91      5.23 o 
   1  16   8        7.53        2.91      2.51 o 
  -1  17   8      184.20      189.89     10.17 o 
   0  17   8       25.98       22.57      4.16 o 
   1  17   8      114.06      126.70      6.84 o 
   0  18   8      110.45      116.25      8.61 o 
  -3   0   9       38.30       38.80     13.53 o 
  -1   0   9      444.44      491.61     20.80 o 
   1   0   9      102.37       82.34      6.63 o 
  -3   1   9        1.49        1.28      3.27 o 
  -2   1   9       34.55       32.52      6.33 o 
  -1   1   9        0.01        1.39      0.79 o 
   0   1   9       54.05       58.78      6.42 o 
   1   1   9        1.25        0.55      1.25 o 
   2   1   9      113.61      102.09     11.34 o 
  -3   2   9       58.71       52.47      8.17 o 
  -2   2   9      392.07      404.54     16.43 o 
  -1   2   9       70.46       70.47      4.39 o 
   0   2   9      204.37      183.84      9.08 o 
   1   2   9       38.83       39.84      7.31 o 
   2   2   9       54.08       55.85      7.81 o 
  -2   3   9      329.56      325.13     17.83 o 
  -1   3   9      142.71      136.27      8.70 o 
   0   3   9       90.21       75.91      4.74 o 
   1   3   9      647.21      675.08     31.81 o 
   2   3   9        6.49        5.64      2.23 o 
  -2   4   9      382.94      411.98     21.97 o 
  -1   4   9      614.83      661.41     19.75 o 
   0   4   9      480.86      516.60     18.93 o 
   1   4   9        5.40        3.14      1.32 o 
   2   4   9       53.77       37.53      8.81 o 
  -2   5   9       39.23       26.29      7.56 o 
  -1   5   9       45.88       53.41      6.26 o 
   0   5   9        7.43        8.72      1.81 o 
   1   5   9       92.05       90.70      5.59 o 
   2   5   9      285.54      324.83     23.30 o 
  -2   6   9       46.00       33.52     13.73 o 
  -1   6   9      395.37      406.13     14.37 o 
   0   6   9      257.92      273.00      8.31 o 
   1   6   9       21.31       20.57      3.81 o 
   2   6   9       15.41       10.00      2.67 o 
  -2   7   9       63.73       45.78     11.50 o 
  -1   7   9        6.28        3.26      1.68 o 
   0   7   9      346.21      353.98     10.17 o 
   1   7   9      113.48      103.38      6.57 o 
   2   7   9      215.39      235.24      8.87 o 
  -2   8   9      138.36      137.30      8.79 o 
  -1   8   9       94.85      102.06      5.75 o 
   0   8   9       15.47       10.89      2.73 o 
   1   8   9        0.92        1.69      1.24 o 
   2   8   9      113.33      121.40      5.98 o 
  -2   9   9      136.15      104.70      7.37 o 
  -1   9   9       28.66       17.83      2.80 o 
   0   9   9      204.83      201.97     14.31 o 
   1   9   9      450.73      474.65     18.39 o 
   2   9   9      144.20      175.81     10.44 o 
  -2  10   9      172.53      166.06      8.13 o 
  -1  10   9      175.43      186.46      8.48 o 
   0  10   9      346.11      378.21     18.64 o 
   1  10   9       41.33       38.68      5.24 o 
   2  10   9       11.20        6.54      2.63 o 
  -2  11   9       37.07       17.94      6.56 o 
  -1  11   9       20.81       11.21      2.56 o 
   0  11   9       73.66       52.61     10.04 o 
   1  11   9       49.82       48.60      5.82 o 
   2  11   9      789.97      983.05     14.03 o 
  -2  12   9       45.96       23.33      9.32 o 
  -1  12   9       16.08       10.19      2.84 o 
   0  12   9        3.58        1.42      1.48 o 
   1  12   9        0.05        1.56      1.44 o 
  -1  13   9        3.19        2.79      1.42 o 
   0  13   9      284.84      323.78     15.58 o 
   1  13   9      386.14      416.20      8.52 o 
  -1  14   9       37.48       25.15      6.49 o 
   0  14   9       86.55       91.19     11.07 o 
   1  14   9        6.61        4.59      2.09 o 
  -1  15   9       44.28       23.72      5.54 o 
   0  15   9       50.60       33.99      7.77 o 
  -2   0  10      193.15      180.29     13.11 o 
   0   0  10      438.21      498.38     36.02 o 
   2   0  10       42.25       28.30     10.72 o 
  -2   1  10        0.02        2.00      2.41 o 
  -1   1  10      191.10      208.19     10.39 o 
   0   1  10       93.66       82.69      5.01 o 
   1   1  10      109.94       86.83     13.08 o 
   2   1  10       56.08       65.52      6.93 o 
  -2   2  10       38.83       20.59      6.48 o 
  -1   2  10      388.22      416.10     19.64 o 
   0   2  10       53.26       49.78      6.75 o 
   1   2  10      409.05      432.85     44.91 o 
   2   2  10      142.62      150.80      5.21 o 
  -2   3  10      550.98      619.01     44.49 o 
  -1   3  10       14.20       12.59      2.81 o 
   0   3  10      375.78      405.12     21.72 o 
   1   3  10       47.64       38.88      8.78 o 
   2   3  10      161.38       99.72      5.69 o 
  -2   4  10       83.34       56.16     12.00 o 
  -1   4  10      118.85      117.90      5.70 o 
   0   4  10      112.72      122.86      7.01 o 
   1   4  10        5.46        1.78      1.12 o 
   2   4  10      104.98      103.33     10.25 o 
  -2   5  10       93.57       91.20      6.51 o 
  -1   5  10      124.61      126.57     14.09 o 
   0   5  10       16.93        9.74      2.81 o 
   1   5  10       34.13       27.68      3.72 o 
   2   5  10        6.05        4.70      2.36 o 
  -2   6  10        5.26        4.08      1.50 o 
  -1   6  10      524.39      573.88     41.76 o 
   0   6  10      433.66      448.15     29.02 o 
   1   6  10       18.56       15.03      3.98 o 
  -1   7  10       42.93       30.50      8.86 o 
   0   7  10       36.88       33.93      6.21 o 
   1   7  10      236.81      271.62      7.87 o 
  -1   8  10       48.17       39.30     11.12 o 
   0   8  10        1.79        1.33      1.18 o 
   1   8  10      673.13      769.50     10.44 o 
  -1   9  10       12.79       13.54      2.38 o 
   0   9  10       43.21       29.47      7.26 o 
   1   9  10      197.84      207.27     23.51 o 
  -1  10  10      146.44      147.59     11.30 o 
   0  10  10      158.39      160.21     12.25 o 
   1  10  10       14.14        7.49      2.57 o 
   0  11  10       18.82       15.27      3.65 o 
   0   1  11       15.06        8.26      3.10 o 
   0   2  11      125.15      128.89      7.64 o 
   0   3  11       12.99        5.52      2.49 o 
   0   4  11       83.12       90.11      6.99 o 
                                                 
